# Supplementary material for: Molecular basis of vesicular monoamine transport and neurological drug interactions
Source: Cell Rep. Author manuscript; Available in PMC 2025 Dec 22. (PMC12721464; doi:10.1016/j.celrep.2025.116490)
Supplement: 2 [file NIHMS2125813-supplement-2.zip › DataS1.xlsx]

## Sheet: Proteins
Protein Rank	Description	|Log Prob|	Best |Log Prob|	Best score	Total Intensity	# of spectra	# of unique peptides	# of mod peptides	Coverage %	# AA's in protein	Protein DB number
1	>hSLC18A2	280.64	10.92	758.7	7.74704e+09	332	70	21	62.26	514	1
2	>COX1(Komagataella pastoris)	209.94	9.11	633.3	2.16985e+09	202	71	11	66.54	535	3
3	>COX4(Komagataella pastoris)	125.95	10.71	720.2	5.97309e+09	106	24	8	66.07	168	6
4	>COX2(Komagataella pastoris)	125.36	9.44	696.3	4.24644e+09	115	28	0	65.46	249	4
5	>COX6(Komagataella pastoris)	122.38	11.11	765.8	8.54797e+09	137	23	3	65.28	144	8
6	>Komagataella pastoris PLPP2(280aa)	114.24	9.81	688.8	3.85861e+09	133	39	6	55.24	315	2
7	>COX5A(Komagataella pastoris)	111.76	10.81	737	2.53233e+09	102	30	8	54.6	152	7
8	>COX3(Komagataella pastoris)	62.09	8.63	680.6	1.4392e+09	70	23	4	43.12	269	5
9	>COX8(Komagataella pastoris)	35.96	8.71	623.8	2.65906e+08	32	12	1	52.7	74	10
10	>COX12(Komagataella pastoris)	35.56	8.82	674.1	3.77269e+08	25	10	0	72.5	80	12
11	>COX13(Komagataella pastoris)	28.29	7.81	680.8	1.01202e+08	26	10	0	50.41	121	13
12	>COX9(Komagataella pastoris)	19.54	7.04	491.6	5.58755e+08	17	5	0	55.55	63	11
13	>COX7(Komagataella pastoris)	17.04	4.3	533	9.4227e+08	23	11	1	54.84	62	9
14	>Reverse >COX5A(Komagataella pastoris)	1.6	2.24	352.5	8.33039e+07	10	6	1	27.63	152	20
15	>Reverse >COX7(Komagataella pastoris)	0.08	0.26	294.7	1.94217e+06	1	1	0	4.84	62	22
16	>Reverse >COX8(Komagataella pastoris)	0.08	0.43	263.6	1.39458e+07	4	3	1	16.22	74	23
17	>Reverse >COX6(Komagataella pastoris)	0.08	1.15	258.4	7.71373e+07	6	4	0	15.97	144	21
18	>Reverse >COX12(Komagataella pastoris)	0.08	0.34	142.5	1.9272e+06	1	1	1	8.75	80	25
19	>Reverse >COX13(Komagataella pastoris)	0.07	0.33	32.9	4.52847e+06	1	1	1	4.96	121	26
20	>Reverse >COX3(Komagataella pastoris)	0.07	2.33	300.4	8.86e+07	11	6	3	18.22	269	18
21	>Reverse >Komagataella pastoris PLPP2(280aa)	0.07	1.74	307.5	9.29804e+07	18	7	1	13.97	315	15
22	>Reverse >COX4(Komagataella pastoris)	0.06	1.1	154.8	1.18139e+08	2	1	0	7.14	168	19
23	>Reverse >COX2(Komagataella pastoris)	0.04	0.34	108.1	2.31454e+06	2	2	1	8.43	249	17
24	>Reverse >COX1(Komagataella pastoris)	0.01	1.56	330.5	5.00861e+07	15	10	0	10.28	535	16
25	>Reverse >hSLC18A2	0.01	0.44	285.1	15356986	5	3	0	2.72	514	14
